# Supplementary material for: MicroRNA Expression and Carotid Plaque Vulnerability: An Exploratory Tissue-Based Study
Source: J Pers Med. 2026 Apr 28;16(5):236. doi: 10.3390/jpm16050236 (PMC13208643; doi:10.3390/jpm16050236)
Supplement: Supplementary file 1 [file jpm-16-00236-s001.zip]

Archive with 1 entries (1 files):
- jpm-4188738-supplementary.pdf
